# Supplementary material for: A semi-automatic motion-constrained Graph Cut algorithm for Pedestrian Detection in thermal surveillance videos
Source: PeerJ Comput Sci. 2022 Sep 12;8:e1064. doi: 10.7717/peerj-cs.1064 (PMC9575872; doi:10.7717/peerj-cs.1064)
Supplement: Supplemental Information 1 — The source code implements the Pedestrian Detection Algorithm. [file peerj-cs-08-1064-s001.zip]

Archive with 35 entries (31 files):
- cs-70932-GraphCutPeerJv2 JT staff/GraphCut_PeerJ_v2/
- cs-70932-GraphCutPeerJv2 JT staff/GraphCut_PeerJ_v2/maxflow/
- cs-70932-GraphCutPeerJv2 JT staff/GraphCut_PeerJ_v2/maxflow/edges4connected.m
- cs-70932-GraphCutPeerJv2 JT staff/GraphCut_PeerJ_v2/maxflow/license.txt
- cs-70932-GraphCutPeerJv2 JT staff/GraphCut_PeerJ_v2/maxflow/make.m
- cs-70932-GraphCutPeerJv2 JT staff/GraphCut_PeerJ_v2/maxflow/maxflow.m
- cs-70932-GraphCutPeerJv2 JT staff/GraphCut_PeerJ_v2/maxflow/maxflowmex.cpp
- cs-70932-GraphCutPeerJv2 JT staff/GraphCut_PeerJ_v2/maxflow/README.txt
- cs-70932-GraphCutPeerJv2 JT staff/GraphCut_PeerJ_v2/maxflow/test1.m
- cs-70932-GraphCutPeerJv2 JT staff/GraphCut_PeerJ_v2/maxflow/test2.m
- cs-70932-GraphCutPeerJv2 JT staff/GraphCut_PeerJ_v2/maxflow/waterfall.bmp
- cs-70932-GraphCutPeerJv2 JT staff/GraphCut_PeerJ_v2/maxflow-v3.04.src/
- cs-70932-GraphCutPeerJv2 JT staff/GraphCut_PeerJ_v2/maxflow-v3.04.src/block.h
- cs-70932-GraphCutPeerJv2 JT staff/GraphCut_PeerJ_v2/maxflow-v3.04.src/CHANGES.TXT
- cs-70932-GraphCutPeerJv2 JT staff/GraphCut_PeerJ_v2/maxflow-v3.04.src/GPL.TXT
- cs-70932-GraphCutPeerJv2 JT staff/GraphCut_PeerJ_v2/maxflow-v3.04.src/graph.cpp
- cs-70932-GraphCutPeerJv2 JT staff/GraphCut_PeerJ_v2/maxflow-v3.04.src/graph.h
- cs-70932-GraphCutPeerJv2 JT staff/GraphCut_PeerJ_v2/maxflow-v3.04.src/instances.inc
- cs-70932-GraphCutPeerJv2 JT staff/GraphCut_PeerJ_v2/maxflow-v3.04.src/maxflow.cpp
- cs-70932-GraphCutPeerJv2 JT staff/GraphCut_PeerJ_v2/maxflow-v3.04.src/README.TXT
- cs-70932-GraphCutPeerJv2 JT staff/GraphCut_PeerJ_v2/MCGCE/
- cs-70932-GraphCutPeerJv2 JT staff/GraphCut_PeerJ_v2/MCGCE/calc_SS.m
- cs-70932-GraphCutPeerJv2 JT staff/GraphCut_PeerJ_v2/MCGCE/DComb.mat
- cs-70932-GraphCutPeerJv2 JT staff/GraphCut_PeerJ_v2/MCGCE/E.mat
- cs-70932-GraphCutPeerJv2 JT staff/GraphCut_PeerJ_v2/MCGCE/img_00010.bmp
- cs-70932-GraphCutPeerJv2 JT staff/GraphCut_PeerJ_v2/MCGCE/img_00011.bmp
- cs-70932-GraphCutPeerJv2 JT staff/GraphCut_PeerJ_v2/MCGCE/label.mat
- cs-70932-GraphCutPeerJv2 JT staff/GraphCut_PeerJ_v2/MCGCE/labeledImage.mat
- cs-70932-GraphCutPeerJv2 JT staff/GraphCut_PeerJ_v2/MCGCE/MCGCE.m
- cs-70932-GraphCutPeerJv2 JT staff/GraphCut_PeerJ_v2/MCGCE/MotionConstraint.m
- cs-70932-GraphCutPeerJv2 JT staff/GraphCut_PeerJ_v2/MCGCE/PP.mat
- cs-70932-GraphCutPeerJv2 JT staff/GraphCut_PeerJ_v2/MCGCE/seeds.mat
- cs-70932-GraphCutPeerJv2 JT staff/GraphCut_PeerJ_v2/MCGCE/select_seeds.m
- cs-70932-GraphCutPeerJv2 JT staff/GraphCut_PeerJ_v2/MCGCE/SS.mat
- cs-70932-GraphCutPeerJv2 JT staff/GraphCut_PeerJ_v2/readme.txt
