# Supplementary material for: A semi-automatic motion-constrained Graph Cut algorithm for Pedestrian Detection in thermal surveillance videos
Source: PeerJ Comput Sci. 2022 Sep 12;8:e1064. doi: 10.7717/peerj-cs.1064 (PMC9575872; doi:10.7717/peerj-cs.1064)
Supplement: Supplemental Information 1 — The source code implements the Pedestrian Detection Algorithm. [file peerj-cs-08-1064-s001.zip › cs-70932-GraphCutPeerJv2 JT staff/GraphCut_PeerJ_v2/maxflow/edges4connected.m]

function E = edges4connected(height,width)

% EDGE4CONNECTED Creates edges where each node
%   is connected to its four adjacent neighbors on a 
%   height x width grid.
%   E - a vector in which each row i represents an edge
%   E(i,1) --> E(i,2). The edges are listed is in the following 
%   neighbor order: down,up,right,left, where nodes 
%   indices are taken column-major.
%
%   (c) 2008 Michael Rubinstein, WDI R&D and IDC
%   $Revision$
%   $Date$
%

N = height*width;
I = []; J = [];
% connect vertically (down, then up)
is = [1:N]'; is([height:height:N])=[];
js = is+1;
I = [I;is;js];
J = [J;js;is];
% connect horizontally (right, then left)
is = [1:N-height]';
js = is+height;
I = [I;is;js];
J = [J;js;is];

E = [I,J];

end
