# Supplementary material for: A semi-automatic motion-constrained Graph Cut algorithm for Pedestrian Detection in thermal surveillance videos
Source: PeerJ Comput Sci. 2022 Sep 12;8:e1064. doi: 10.7717/peerj-cs.1064 (PMC9575872; doi:10.7717/peerj-cs.1064)
Supplement: Supplemental Information 1 — The source code implements the Pedestrian Detection Algorithm. [file peerj-cs-08-1064-s001.zip › cs-70932-GraphCutPeerJv2 JT staff/GraphCut_PeerJ_v2/maxflow/make.m]

%MAKE   Compiles the maxflowmex library.
%   
%   (c) 2008 Michael Rubinstein, WDI R&D and IDC
%   $Revision: 130 $
%   $Date: 2008-09-02 17:10:31 -0700 (Tue, 02 Sep 2008) $
%

mex maxflowmex.cpp maxflow-v3.0/graph.cpp maxflow-v3.0/maxflow.cpp 
