# Supplementary material for: A semi-automatic motion-constrained Graph Cut algorithm for Pedestrian Detection in thermal surveillance videos
Source: PeerJ Comput Sci. 2022 Sep 12;8:e1064. doi: 10.7717/peerj-cs.1064 (PMC9575872; doi:10.7717/peerj-cs.1064)
Supplement: Supplemental Information 1 — The source code implements the Pedestrian Detection Algorithm. [file peerj-cs-08-1064-s001.zip › cs-70932-GraphCutPeerJv2 JT staff/GraphCut_PeerJ_v2/maxflow-v3.04.src/CHANGES.TXT]

List of changes from version 3.03:

- changed types of node::TS and TIME from int to long (to prevent overflows for very large graphs). Thanks to Alexander Bersenev for the suggestion.

List of changes from version 3.02:

- put under GPL license

List of changes from version 3.01:

- fixed a bug: using add_node() or add_edge() after the first maxflow() with the reuse_trees option
  could have caused segmentation fault (if nodes or arcs are reallocated). Thanks to Jan Lellmann for pointing out this bug.
- updated block.h to suppress compilation warnings

List of changes from version 3.0:
- Moved line
	#include "instances.inc"
to the end of cpp files to make it compile under GNU c++ compilers 4.2(?) and above

List of changes from version 2.2:

- Added functions for accessing graph structure, residual capacities, etc.
  (They are needed for implementing maxflow-based algorithms such as primal-dual algorithm for convex MRFs.)
- Added option of reusing trees.
- node_id's are now integers starting from 0. Thus, it is not necessary to store node_id's in a separate array.
- Capacity types are now templated.
- Fixed bug in block.h. (After Block<type>::Reset, ScanFirst() and ScanNext() did not work properly).
- Implementation with a forward star representation of the graph is no longer supported. (It needs less memory, but slightly slower than adjacency list representation.) If you still wish to use it, download version 2.2.
- Note: version 3.0 is released under a different license than version 2.2.

List of changes from version 2.1:

- Put the code under GPL license

List of changes from version 2.02:

- Fixed a bug in the implementation that uses forward star representation

List of changes from version 2.01:

- Added new interface function - Graph::add_tweights(Node_id, captype, captype)
  (necessary for the "ENERGY" software package)
