# Supplementary material for: A semi-automatic motion-constrained Graph Cut algorithm for Pedestrian Detection in thermal surveillance videos
Source: PeerJ Comput Sci. 2022 Sep 12;8:e1064. doi: 10.7717/peerj-cs.1064 (PMC9575872; doi:10.7717/peerj-cs.1064)
Supplement: Supplemental Information 1 — The source code implements the Pedestrian Detection Algorithm. [file peerj-cs-08-1064-s001.zip › cs-70932-GraphCutPeerJv2 JT staff/GraphCut_PeerJ_v2/maxflow-v3.04.src/instances.inc]

#include "graph.h"

#ifdef _MSC_VER
#pragma warning(disable: 4661)
#endif

// Instantiations: <captype, tcaptype, flowtype>
// IMPORTANT: 
//    flowtype should be 'larger' than tcaptype 
//    tcaptype should be 'larger' than captype

template class Graph<int,int,int>;
template class Graph<short,int,int>;
template class Graph<float,float,float>;
template class Graph<double,double,double>;
