# Supplementary material for: A semi-automatic motion-constrained Graph Cut algorithm for Pedestrian Detection in thermal surveillance videos
Source: PeerJ Comput Sci. 2022 Sep 12;8:e1064. doi: 10.7717/peerj-cs.1064 (PMC9575872; doi:10.7717/peerj-cs.1064)
Supplement: Supplemental Information 1 — The source code implements the Pedestrian Detection Algorithm. [file peerj-cs-08-1064-s001.zip › cs-70932-GraphCutPeerJv2 JT staff/GraphCut_PeerJ_v2/MCGCE/MCGCE.m]

%% An example of detecting a pedestrian using motion-constrained Graph Cut

close all
clear
clc

%% input the image  

im1 = imread('img_00010.bmp');
im2 = imread('img_00011.bmp');

mat = double((im1));


%% create the combined difference image  

% DComb = MotionConstraint(im1,im2);
load DComb

%% calculate the weights between pixels

% mat_var = 20;
[height, width] = size(im1);

% E = edges4connected(height,width);
% B_p_q = exp(-abs(mat(E(:,1))-mat(E(:,2))))./(2*mat_var^2);

load PP

%% calculate the weights between source and sink


% seeds = select_seeds(mat,10);
load seeds

%T = calc_SS(seeds,mat,DComb);
load SS


%% labelling using Graph Cut 

[flow,labels] = maxflow(N,T);
labels = reshape(labels,[height, width]);
