# Supplementary material for: A semi-automatic motion-constrained Graph Cut algorithm for Pedestrian Detection in thermal surveillance videos
Source: PeerJ Comput Sci. 2022 Sep 12;8:e1064. doi: 10.7717/peerj-cs.1064 (PMC9575872; doi:10.7717/peerj-cs.1064)
Supplement: Supplemental Information 1 — The source code implements the Pedestrian Detection Algorithm. [file peerj-cs-08-1064-s001.zip › cs-70932-GraphCutPeerJv2 JT staff/GraphCut_PeerJ_v2/readme.txt]

The source code implements the Pedestrian Detection Algorithm described in
Oluwakorede M. Oluyide, Jules-Raymond Tapamo and Tom M. Walingo "Pedestrian Detection in Thermal Infrared videos using motion-constrained Graph-Cut" 
This code is provided for demonstration purposes only.

It has been developed and tested on a windows system using Matlab R2018a. 


Build Instructions:
===================
1. Extract the source code to some directory (denote <home>)
2. Place the files in maxflow and MCGCE under <home>/maxflow-v3.04.src
directory
3. run make.m
4. Optional: run MCGCE

External Folders:
============================
maxflow-v3.04.src
maxflow


The source code in the folder "maxflow-v3.04.src" implements maxflow algorithm described in

	"An Experimental Comparison of Min-Cut/Max-Flow Algorithms for Energy Minimization in Vision."
	Yuri Boykov and Vladimir Kolmogorov.
	In IEEE Transactions on Pattern Analysis and Machine Intelligence (PAMI), 
	September 2004
 

The source code in the folder "maxflow" is a MEX library that wraps the Boykov-Kolmogorov maxflow algorithm code, so that it can be accessed from MATLAB. It is written by Miki Rubinstein. 

Miki Rubinstein (2022). maxflow (https://www.mathworks.com/matlabcentral/fileexchange/21310-maxflow), MATLAB Central File Exchange. Retrieved March 2, 2022. 

For source code listed under "External Files and Folder", please refer to their documentation for the copyright and license information. 
